# Supplementary material for: Anomalous anti-Kasha excited-state luminescence from symmetry-breaking heterogeneous carbon bisnanohoops
Source: Nat Commun. 2024 Mar 27;15:2684. doi: 10.1038/s41467-024-46848-x (PMC10973529; doi:10.1038/s41467-024-46848-x)
Supplement: Supplementary file 3 — Source data [file 41467_2024_46848_MOESM3_ESM.xlsx]

## Sheet: Sheet1
Cartesian coordinates of the DFT-optimized structure of SCPP[10,8]
symbol	x	y	z	symbol	x	y	z
C	-1.48567	-0.65357	-1.09668	C	-12.6854	-0.23167	1.12435
C	-1.61949	0.741641	-1.05659	C	-12.7986	-1.2267	0.134261
C	-1.38049	1.36433	0.2031	C	-12.7652	-0.90704	-1.21884
C	-1.55497	0.564544	1.34072	C	-12.5826	0.421573	-1.6493
C	-1.71777	-0.82822	1.29017	C	-12.7392	1.41985	-0.66839
C	-1.40718	-1.45753	0.049208	C	-12.8061	1.10058	0.683573
C	-0.79736	2.724	0.331577	C	-11.9048	0.740072	-2.93386
C	0.114783	3.14896	-0.65285	C	-11.8207	2.04176	-3.46773
C	-0.89168	3.51423	1.49347	C	-11.0288	-0.21532	-3.48183
C	0.985532	4.20404	-0.42509	C	-10.7791	2.41039	-4.3171
C	-0.01638	4.57497	1.72086	C	-9.99213	0.151534	-4.32777
C	0.995545	4.89944	0.798165	C	-9.76877	1.49606	-4.67701
C	-0.84899	-2.83095	-0.04842	C	-12.1052	-0.56544	2.45207
C	-0.84932	-3.58734	-1.23693	C	-11.2445	0.368217	3.05862
C	-0.04627	-3.30647	1.00618	C	-12.0912	-1.86795	2.99033
C	0.027981	-4.65483	-1.41595	C	-10.278	-0.0235	3.97364
C	0.821415	-4.37527	0.829725	C	-11.12	-2.26155	3.90913
C	0.939997	-5.02603	-0.41151	C	-10.1138	-1.37265	4.33752
C	2.17751	5.73202	1.13507	H	-1.46276	-1.13954	-2.06722
C	2.70527	5.7244	2.43933	H	-1.58633	1.05245	2.31041
C	2.96165	6.33934	0.13705	H	0.214893	2.5745	-1.56756
C	4.01385	6.1236	2.69123	H	-1.63047	3.27319	2.25341
C	4.27615	6.72014	0.384808	H	1.74981	4.41267	-1.16678
C	4.86604	6.53081	1.64814	H	-0.09606	5.13181	2.65091
C	7.1178	-6.83909	-2.07142	H	-1.50904	-3.31093	-2.05504
C	8.44806	-6.42614	-2.09941	H	-0.02379	-2.76226	1.94429
C	9.05663	-5.83785	-0.97344	H	0.034238	-5.17969	-2.36788
C	8.31864	-5.85583	0.224325	H	1.50578	-4.62971	1.63343
C	6.99618	-6.27803	0.255798	H	2.12335	5.2983	3.25159
C	6.33455	-6.69746	-0.9113	H	2.56741	6.44025	-0.87019
C	10.2746	-4.99083	-1.0598	H	4.40314	6.03652	3.70175
C	10.5904	-4.31853	-2.25536	H	4.88472	7.06652	-0.44548
C	10.9942	-4.6043	0.086521	H	6.66676	-7.23046	-2.97978
C	11.4156	-3.19962	-2.26111	H	9.0024	-6.51242	-3.02996
C	11.797	-3.4683	0.086793	H	8.73773	-5.41419	1.12235
C	11.9451	-2.67616	-1.06677	H	6.43131	-6.15485	1.17491
C	12.3605	-1.25445	-0.95553	H	10.098	-4.60262	-3.18044
C	13.1314	-0.74985	0.109601	H	10.8576	-5.14453	1.01876
C	11.7501	-0.30654	-1.79667	H	11.5754	-2.67465	-3.19846
C	13.1419	0.609737	0.416259	H	12.222	-3.13309	1.02833
C	11.7626	1.04718	-1.49307	H	13.6883	-1.43409	0.744322
C	12.3844	1.5333	-0.329	H	11.1414	-0.63993	-2.63055
C	11.9849	2.87086	0.178028	H	13.705	0.948319	1.28217
C	11.5148	3.87826	-0.68481	H	11.1636	1.71715	-2.10127
C	11.7815	3.07252	1.55572	H	11.7185	3.81375	-1.74999
C	10.6901	4.89734	-0.22045	H	12.1607	2.34448	2.26703
C	10.9748	4.10513	2.0226	H	10.2397	5.57277	-0.94205
C	10.3136	4.97264	1.13341	H	10.7836	4.17838	3.0895
C	7.22462	7.17214	0.925818	H	6.84982	7.98473	0.308892
C	8.55982	6.79273	0.801692	H	9.19125	7.31935	0.090831
C	9.08061	5.70262	1.52484	H	8.59379	4.28532	3.08064
C	8.24217	5.13127	2.49903	H	6.27638	4.94614	3.29806
C	6.91273	5.5098	2.62341	H	2.23623	-6.80427	1.27235
C	6.3444	6.48132	1.78031	H	4.56668	-7.53188	1.05518
C	2.7717	-6.59876	0.349193	H	4.70834	-5.87651	-2.90954
C	4.09437	-7.01216	0.225683	H	2.3877	-5.15294	-2.69369
C	4.84987	-6.70253	-0.92072	H	-1.52765	0.208976	-3.82827
C	4.16328	-6.12615	-2.00372	H	-3.16256	2.92853	-0.92501
C	2.84013	-5.71313	-1.88038	H	-3.25209	0.874327	-5.4163
C	2.14259	-5.8573	-0.66837	H	-4.88462	3.57402	-2.49063
C	-2.24631	1.45026	-2.20392	H	-3.30317	-2.97441	1.04973
C	-2.25811	0.953797	-3.52277	H	-1.80353	-0.2962	4.06243
C	-3.14738	2.49391	-1.91832	H	-5.1451	-3.57525	2.49228
C	-3.24511	1.33358	-4.43121	H	-3.65002	-0.91656	5.52692
C	-4.13013	2.86843	-2.82183	H	-6.15363	4.26941	-4.0762
C	-4.27097	2.22785	-4.06744	H	-5.4304	0.348348	-5.68844
C	-2.4398	-1.51978	2.391	H	-8.54554	3.91228	-4.28576
C	-3.34548	-2.54017	2.04246	H	-7.81533	0.049266	-6.03103
C	-2.52986	-1.02243	3.70651	H	-6.53735	-4.23746	3.98627
C	-4.39742	-2.88904	2.87554	H	-5.828	-0.33433	5.64747
C	-3.58667	-1.3764	4.54412	H	-8.92823	-3.81934	4.02983
C	-4.60743	-2.24435	4.10928	H	-8.22267	0.025661	5.82423
C	-5.58894	2.29151	-4.75091	H	-12.775	-2.2749	0.41712
C	-6.50403	3.33106	-4.49631	H	-12.763	-1.71668	-1.94287
C	-6.09864	1.16003	-5.41602	H	-12.6713	2.46697	-0.94803
C	-7.87344	3.13688	-4.64118	H	-12.8338	1.91048	1.40681
C	-7.46677	0.978217	-5.58898	H	-12.5318	2.80209	-3.15554
C	-8.39622	1.90413	-5.07678	H	-11.0547	-1.23906	-3.12432
C	-5.97068	-2.27388	4.69998	H	-10.7119	3.44593	-4.64018
C	-6.89206	-3.2901	4.38182	H	-9.25865	-0.60319	-4.59071
C	-6.49623	-1.12906	5.32895	H	-11.2196	1.39159	2.69996
C	-8.26282	-3.061	4.43159	H	-12.7985	-2.61038	2.63008
C	-7.86799	-0.91233	5.40682	H	-9.54509	0.712627	4.28625
C	-8.78293	-1.81492	4.83088	H	-11.1016	-3.29789	4.23613
Cartesian coordinates of the DFT-optimized structure of SCPP[10,9]
symbol	x	y	z	symbol	x	y	z
C	0.760156	-0.42101	1.29814	C	12.5076	-2.36137	-1.72524
C	0.895168	0.951624	1.04579	C	13.4526	0.399533	0.625971
C	0.633883	1.38382	-0.28631	C	12.9959	1.72937	0.585849
C	0.760283	0.421782	-1.29762	C	13.593	-0.18449	1.90003
C	0.894922	-0.95088	-1.04528	C	12.5079	2.36045	1.72464
C	0.633528	-1.38301	0.286827	C	13.0966	0.443368	3.03913
C	0.054803	2.71427	-0.60512	C	12.4464	1.68929	2.95837
C	-0.85343	3.27571	0.311812	C	11.4595	2.14778	3.96932
C	0.141515	3.32742	-1.86979	C	10.6117	1.1904	4.55326
C	-1.72922	4.28326	-0.06314	C	11.1136	3.49929	4.15406
C	-0.73732	4.34275	-2.24426	C	9.38859	1.55074	5.10439
C	-1.74697	4.79474	-1.37409	C	9.8926	3.8603	4.71872
C	0.054172	-2.71336	0.605569	C	8.95101	2.88815	5.11119
C	0.140882	-3.3267	1.87014	C	11.4589	-2.14865	-3.96977
C	-0.85423	-3.27449	-0.31138	C	11.1128	-3.50013	-4.15435
C	-0.73802	-4.34203	2.24449	C	10.6112	-1.19122	-4.55375
C	-1.73008	-4.28202	0.063451	C	9.89167	-3.86104	-4.71886
C	-1.74773	-4.79381	1.37429	C	9.38793	-1.55145	-5.10473
C	-2.92987	5.57222	-1.82094	C	8.95017	-2.8888	-5.11133
C	-3.44951	5.41076	-3.11844	H	0.761477	-0.75825	2.33045
C	-3.72283	6.29273	-0.90909	H	0.761718	0.759012	-2.32993
C	-4.75506	5.7805	-3.42704	H	-0.94758	2.8403	1.30089
C	-5.03494	6.63849	-1.20953	H	0.876739	2.97876	-2.59054
C	-5.6178	6.30642	-2.44711	H	-2.49064	4.59373	0.64483
C	-7.96422	-6.96904	1.73309	H	-0.66202	4.75932	-3.24533
C	-9.29624	-6.59373	1.57955	H	0.876153	-2.97819	2.59092
C	-9.83146	-5.50326	2.28876	H	-0.94844	-2.83886	-1.30035
C	-9.01926	-4.92486	3.27912	H	-0.6627	-4.75875	3.24549
C	-7.68534	-5.28888	3.41927	H	-2.49162	-4.59227	-0.6445
C	-7.09733	-6.25941	2.58721	H	-2.86294	4.89267	-3.87175
C	-11.0474	-4.77276	1.85134	H	-3.33694	6.51682	0.081183
C	-11.8787	-4.06179	2.73532	H	-5.13003	5.5789	-4.42624
C	-11.2312	-4.53914	0.477972	H	-5.64428	7.0803	-0.42725
C	-12.7199	-3.05069	2.27809	H	-7.58	-7.78857	1.13223
C	-12.0564	-3.51745	0.025062	H	-9.91521	-7.11933	0.856762
C	-12.7544	-2.6827	0.918046	H	-9.39706	-4.08418	3.85389
C	-13.2451	-1.35637	0.458136	H	-7.06523	-4.71467	4.0999
C	-13.3495	-0.27528	1.3539	H	-11.8248	-4.2637	3.80218
C	-13.3671	-1.04149	-0.90863	H	-10.6162	-5.07332	-0.24046
C	-13.3669	1.04143	0.908406	H	-13.3091	-2.49881	3.00471
C	-13.3494	0.275214	-1.35412	H	-12.0514	-3.29278	-1.03602
C	-13.2448	1.35627	-0.45835	H	-13.3116	-0.45188	2.42414
C	-12.7538	2.68253	-0.91822	H	-13.3886	-1.83439	-1.64985
C	-12.7194	3.05068	-2.2782	H	-13.3882	1.83433	1.64963
C	-12.0555	3.517	-0.02519	H	-13.3114	0.451821	-2.42436
C	-11.8781	4.06177	-2.7354	H	-13.3087	2.49895	-3.00484
C	-11.2303	4.53864	-0.47806	H	-12.0504	3.29213	1.03584
C	-11.0467	4.77251	-1.85143	H	-11.8243	4.26378	-3.80225
C	-7.96372	6.96909	-1.73321	H	-10.615	5.07262	0.240335
C	-9.2957	6.59366	-1.57968	H	-7.5796	7.78869	-1.13238
C	-9.83078	5.5031	-2.28884	H	-9.91475	7.11921	-0.85691
C	-9.01851	4.92471	-3.27913	H	-9.39623	4.08396	-3.85386
C	-7.68462	5.28886	-3.41929	H	-7.06446	4.71466	-4.09988
C	-7.09674	6.2595	-2.58729	H	-3.33756	-6.51563	-0.08135
C	-3.72346	-6.29182	0.908976	H	-5.64487	-7.07943	0.426973
C	-5.03554	-6.63779	1.20935	H	-5.13071	-5.57902	4.42634
C	-5.6184	-6.30611	2.44703	H	-2.86366	-4.8924	3.87197
C	-4.75571	-5.78034	3.42708	H	2.47115	3.06416	0.583609
C	-3.4502	-5.41037	3.11855	H	0.757252	0.866344	3.85884
C	-2.93056	-5.57146	1.821	H	4.12614	4.00859	2.07654
C	1.51647	1.82818	2.07295	H	2.41246	1.83352	5.36895
C	2.42471	2.81146	1.63723	H	2.47054	-3.06365	-0.5831
C	1.4913	1.55922	3.45544	H	0.75683	-0.86571	-3.85832
C	3.36675	3.35697	2.49587	H	4.12531	-4.00841	-2.07607
C	2.43749	2.11064	4.31825	H	2.4118	-1.83321	-5.36849
C	3.45636	2.95795	3.84259	H	4.61775	1.44824	5.80966
C	1.51601	-1.82758	-2.07245	H	5.19369	5.0981	3.6103
C	2.42411	-2.81098	-1.63673	H	6.96877	1.4469	6.42426
C	1.4908	-1.55868	-3.45494	H	7.5686	5.02172	4.10671
C	3.36602	-3.35669	-2.4954	H	5.19273	-5.09803	-3.60971
C	2.43685	-2.11028	-4.31777	H	4.61702	-1.44843	-5.80954
C	3.45562	-2.95773	-3.84214	H	7.56759	-5.02202	-4.10637
C	4.71849	3.22295	4.57877	H	6.96797	-1.44747	-6.42438
C	5.24576	2.26426	5.46388	H	13.1503	0.072291	-3.99473
C	5.57263	4.282	4.21872	H	14.0286	1.17466	-1.99444
C	6.59732	2.24965	5.79402	H	12.8815	-2.22964	0.370689
C	6.92808	4.25157	4.52532	H	12.0305	-3.33149	-1.62075
C	7.4973	3.17542	5.23256	H	12.8815	2.22869	-0.37134
C	4.71765	-3.22297	-4.57839	H	14.0288	-1.17564	1.99364
C	5.57171	-4.28207	-4.21828	H	12.0308	3.33058	1.62023
C	5.24496	-2.26448	-5.46371	H	13.1509	-0.07323	3.99406
C	6.92712	-4.25186	-4.52502	H	10.8436	0.135109	4.44449
C	6.59649	-2.25009	-5.79399	H	11.7792	4.27889	3.79201
C	7.49641	-3.17589	-5.2325	H	8.71012	0.759147	5.40469
C	12.4459	-1.69021	-2.95895	H	9.64281	4.91531	4.79002
C	13.0961	-0.4443	-3.0398	H	11.7783	-4.27978	-3.79231
C	13.5927	0.183526	-1.90076	H	10.8431	-0.13594	-4.44512
C	13.4525	-0.40049	-0.62669	H	9.64174	-4.91602	-4.79003
C	12.9958	-1.73031	-0.58651	H	8.70954	-0.7598	-5.40506
Cartesian coordinates of the DFT-optimized structure of SCPP[10]
symbol	x	y	z	symbol	x	y	z
C	-0.00023	-0.00016	-1.36565	C	-14.0856	0.167979	-1.37134
C	-0.12504	-1.22811	-0.70137	C	-13.9821	-1.14109	-0.86377
C	0.124871	-1.22807	0.700471	C	-10.5754	-4.50273	-3.91387
C	7.54e-05	-7.7e-05	1.36468	C	-10.0434	-5.76305	-3.58651
C	-0.12488	1.22787	0.700425	C	-9.76107	-3.64262	-4.67023
C	0.124753	1.22783	-0.70147	C	-8.71207	-6.07364	-3.85078
C	3.67799	-4.72621	3.48291	C	-8.42782	-3.94678	-4.91827
C	4.47357	-5.69619	2.84614	C	-7.84276	-5.13208	-4.4359
C	4.19311	-4.16471	4.66561	C	-10.5747	4.50274	3.91488
C	5.78473	-5.92866	3.2439	C	-9.76025	3.64234	4.67074
C	5.49795	-4.41708	5.0784	C	-10.0427	5.76314	3.58782
C	6.36374	-5.22323	4.31569	C	-8.42693	3.94636	4.91857
C	0.70241	-2.39384	1.419	C	-8.71136	6.07359	3.85185
C	0.60365	-2.58713	2.8102	C	-7.84194	5.1318	4.43645
C	1.6212	-3.2061	0.728573	C	-11.7896	-3.94513	-3.2672
C	1.47998	-3.43366	3.48806	C	-11.9728	-4.15721	-1.89025
C	2.49386	-4.04548	1.40417	C	-12.796	-3.32964	-1.13699
C	2.49831	-4.12818	2.80899	C	-13.4926	-2.25426	-1.71982
C	0.702191	2.39359	-1.4201	C	-13.4586	-2.1732	-3.12644
C	0.603411	2.58671	-2.81133	C	-12.6194	-2.98944	-3.88048
C	1.62092	3.20601	-0.72978	H	-0.00034	-0.0002	-2.45165
C	1.47969	3.43319	-3.48931	H	0.000195	-5.1e-05	2.45068
C	2.49354	4.04535	-1.40549	H	4.09062	-6.22001	1.97505
C	2.49798	4.12784	-2.81032	H	3.6038	-3.43668	5.21582
C	8.71157	6.07292	-3.85226	H	6.39666	-6.59323	2.64195
C	10.0429	5.76252	-3.58797	H	5.87009	-3.91091	5.9644
C	10.5749	4.50207	-3.91477	H	-0.13911	-2.03584	3.38118
C	9.76059	3.64154	-4.6706	H	1.72568	-3.0967	-0.34549
C	8.42731	3.94553	-4.91869	H	1.39553	-3.52109	4.56817
C	7.84225	5.13105	-4.43687	H	3.26317	-4.55585	0.83398
C	11.7894	3.94486	-3.26806	H	-0.13933	2.03533	-3.38223
C	11.9731	4.15794	-1.89133	H	1.72542	3.09676	0.344298
C	12.6188	2.98861	-3.88089	H	1.39526	3.52049	-4.56943
C	12.7964	3.33081	-1.13774	H	3.26282	4.55587	-0.8354
C	13.4581	2.17276	-3.12651	H	8.32964	7.04152	-3.542
C	13.4926	2.2548	-1.71996	H	10.6637	6.48866	-3.06921
C	13.9821	1.14202	-0.86336	H	10.1359	2.66101	-4.9491
C	14.1032	1.2761	0.532842	H	7.80523	3.18659	-5.3819
C	14.0871	-0.16707	-1.3706	H	11.3593	4.89346	-1.37939
C	14.0859	0.1682	1.37235	H	12.5649	2.84207	-4.95675
C	14.1046	-1.27496	-0.53108	H	12.7914	3.4542	-0.06019
C	13.9823	-1.14096	0.865027	H	14.0457	1.41781	-3.64068
C	13.4929	-2.25401	1.72128	H	14.1242	2.26283	0.984997
C	12.797	-3.33	1.13863	H	14.05	-0.33856	-2.4417
C	13.458	-2.17232	3.12785	H	14.0477	0.339652	2.44343
C	11.9737	-4.15747	1.89184	H	14.1267	-2.2617	-0.98317
C	12.6187	-2.98847	3.88182	H	12.7923	-3.45306	0.061034
C	11.7896	-3.94472	3.26856	H	14.0455	-1.41743	3.64231
C	8.42721	-3.94623	4.91854	H	11.3602	-4.89295	1.37957
C	9.76052	-3.64204	4.67084	H	12.5646	-2.84225	4.95772
C	10.5751	-4.50224	3.91488	H	7.80494	-3.18751	5.38188
C	10.0433	-5.76265	3.58758	H	10.1357	-2.66156	4.94972
C	8.71189	-6.07327	3.8515	H	10.6643	-6.48857	3.06875
C	7.84236	-5.13165	4.43621	H	8.33011	-7.04181	3.54089
C	4.47301	5.69618	-2.84788	H	4.0898	6.22041	-1.97715
C	5.78424	5.92859	-3.24549	H	6.39594	6.59358	-2.64378
C	6.36358	5.22259	-4.31672	H	5.87042	3.90932	-5.96484
C	5.49804	4.41592	-5.07919	H	3.60401	3.43526	-5.21649
C	4.19315	4.16365	-4.66656	H	-1.72559	-3.09691	0.344775
C	3.6777	4.72576	-3.48429	H	0.138735	-2.03589	-3.38208
C	-0.70256	-2.39395	-1.41982	H	-3.26308	-4.55618	-0.83456
C	-1.6212	-3.20629	-0.7293	H	-1.39593	-3.52123	-4.56893
C	-0.60393	-2.58723	-2.81103	H	0.139411	2.03566	3.38109
C	-2.49387	-4.04574	-1.40481	H	-1.72573	3.09658	-0.34539
C	-1.48026	-3.43381	-3.48881	H	-1.39507	3.52095	4.56825
C	-2.49846	-4.12842	-2.80964	H	-3.26303	4.55581	0.834256
C	-0.7023	2.39368	1.41899	H	-4.09033	-6.22065	-1.97581
C	-0.60339	2.58697	2.81019	H	-3.6045	-3.4366	-5.21608
C	-1.62112	3.20598	0.72866	H	-6.39646	-6.594	-2.64229
C	-1.47961	3.43353	3.48814	H	-5.87088	-3.91089	-5.96427
C	-2.49368	4.0454	1.40434	H	-4.08997	6.22037	1.9757
C	-2.49797	4.12809	2.80917	H	-3.60359	3.43615	5.21576
C	-3.67819	-4.7265	-3.48342	H	-6.39598	6.59374	2.64265
C	-4.47353	-5.6967	-2.8467	H	-5.86985	3.91045	5.96439
C	-4.19363	-4.1648	-4.66589	H	-11.3595	4.89391	1.37959
C	-5.78476	-5.92921	-3.24423	H	-12.7917	3.45445	0.060711
C	-5.49853	-4.4172	-5.07845	H	-14.0453	1.41826	3.64155
C	-6.36408	-5.22359	-4.31572	H	-12.5644	2.84273	4.95729
C	-3.67758	4.72615	3.48319	H	-14.0501	-0.33816	2.44281
C	-4.47302	5.69639	2.84665	H	-14.1239	2.26267	-0.98433
C	-4.19281	4.16439	4.66572	H	-14.1267	-2.26157	0.984552
C	-5.78416	5.92892	3.24444	H	-14.0472	0.339202	-2.44245
C	-5.49763	4.4168	5.07853	H	-10.6642	-6.48889	-3.06733
C	-6.3633	5.22326	4.316	H	-10.1364	-2.66222	-4.9492
C	-11.7892	3.94542	3.26839	H	-8.33017	-7.04211	-3.5401
C	-11.9732	4.15839	1.89168	H	-7.80575	-3.18811	-5.38194
C	-12.7965	3.33112	1.13827	H	-10.1355	2.66185	4.94946
C	-13.4925	2.25508	1.72066	H	-10.6637	6.48921	3.06906
C	-13.4578	2.17319	3.12722	H	-7.80477	3.18751	5.38182
C	-12.6184	2.98915	3.88141	H	-8.32947	7.04214	3.5414
C	-13.982	1.14216	0.864229	H	-11.3587	-4.89221	-1.37799
C	-14.0871	-0.16684	1.37168	H	-12.7906	-3.45204	-0.05932
C	-14.103	1.27602	-0.53201	H	-14.0466	-1.41873	-3.6409
C	-14.1045	-1.27488	0.532339	H	-12.5658	-2.84371	-4.95648
